# Supplementary material for: Limited Adipogenic Differentiation Potential of Human Dental Pulp Stem Cells Compared to Human Bone Marrow Stem Cells
Source: Int J Mol Sci. 2024 Oct 16;25(20):11105. doi: 10.3390/ijms252011105 (PMC11508566; doi:10.3390/ijms252011105)
Supplement: Supplementary file 1 [file ijms-25-11105-s001.zip]

Archive with 1 entries (1 files):
- ijms-3256867-supplementary.pdf
